# Supplementary material for: Nanocomposite Cryogels Based on Chitosan for Efficient Removal of a Triphenylmethane Dye from Aqueous Systems
Source: Gels. 2025 Sep 11;11(9):729. doi: 10.3390/gels11090729 (PMC12470090; doi:10.3390/gels11090729)
Supplement: Supplementary file 1 [file gels-11-00729-s001.zip]

Archive with 1 entries (1 files):
- gels-3833560-supplementary.pdf
